# Supplementary material for: Influence of Synthesis Parameters on Structure and Characteristics of the Graphene Grown Using PECVD on Sapphire Substrate
Source: Nanomaterials (Basel). 2024 Oct 12;14(20):1635. doi: 10.3390/nano14201635 (PMC11509920; doi:10.3390/nano14201635)
Supplement: Supplementary file 1 [file nanomaterials-14-01635-s001.zip]

Archive with 1 entries (1 files):
- nanomaterials-3227035-supplementary.pdf
